# Supplementary material for: Body Adiposity Partially Mediates the Association between FTO rs9939609 and Lower Adiponectin Levels in Chilean Children
Source: Children (Basel). 2023 Feb 22;10(3):426. doi: 10.3390/children10030426 (PMC10047575; doi:10.3390/children10030426)
Supplement: Supplementary file 1 [file children-10-00426-s001.zip]

Archive with 1 entries (1 files):
- children-2199819-supplementary.pdf
